# Supplementary material for: Echocardiography and MALDI-TOF Identification of Myosin-Binding Protein C3 A74T Gene Mutations Involved Healthy and Mutated Bengal Cats
Source: Animals (Basel). 2022 Jul 12;12(14):1782. doi: 10.3390/ani12141782 (PMC9312240; doi:10.3390/ani12141782)
Supplement: Supplementary file 1 [file animals-12-01782-s001.zip]

Archive with 1 entries (1 files):
- animals-1778747-supplementary.pdf
